# Supplementary material for: The role of pelvic coronal parameters in determining sagittal balance: a prospective radiographic analysis of pelvic spinopelvic alignment in Chinese asymptomatic Han adolescents
Source: Front Pediatr. 2025 Apr 14;13:1565338. doi: 10.3389/fped.2025.1565338 (PMC12034641; doi:10.3389/fped.2025.1565338)
Supplement: Supplementary file 1 [file Table1.xlsx]

## Sheet: Sheet1
序号	实际年龄	性别	Risser sign	PI	PT	SS	PSA	APPA	IT	LL	Distance (mm)	SFP左	SFP右	ITi
158	6	男	0	48.41	13.37	35.93	66.13	-6.83	58.33	48.42	34.37	65.89	74.09	54.7416
213	6	女	0	51.48	29.3	32.07	82.29	-6.8	86.75	61.66	41.29	63.9	75.16	84.1116
55	6	女	0	32.28	3.12	20.64	74.85	-0.09	65.25	37.44	36.62	66.09	75.25	65.4399
78	6	男	0	52.09	-4.21	45.28	62.55	-5.66	61.79	36.67	36.74	66.12	74.05	65.6968
186	6	男	0	37.41	18.13	26.5	63.92	-2.96	72.41	41.1	53.41	72.84	62.59	76.0527
35	6	男	0	32.1	5.34	31.29	69.24	-9.64	70.83	29.06	51.77	66.11	61.45	68.8337
69	6	女	0	47.13	5.2	31.61	75.76	-3.89	62.16	34.82	36.43	67.09	67.75	65.4684
146	6	女	0	45.44	15.95	22.93	74.97	-12.41	74.11	41.11	25.99	67.77	65.91	72.2217
276	6	男	0	47.01	10.74	36.63	61.63	7.08	59.65	49.04	49.83	66.5	63.2	63.0338
297	6	男	0	54.68	9.26	24.77	68.11	-8.85	82.44	42.25	37.28	70.27	76.58	79.9771
116	7	女	0	50.99	10.52	35.82	69.57	5.73	67.66	35.29	31.44	67.71	63.22	70.8775
166	7	男	0	30.13	16.78	47.41	68.09	0.23	59.03	37.25	31.59	69.76	61.63	57.4772
192	7	女	0	37.04	9.07	33.77	60.96	-4.63	62.11	49.38	33.56	60.89	66.71	63.4045
216	7	女	0	32.75	13.8	34.49	72.27	-17.69	76.39	47.1	27.07	66.63	67.22	72.2837
239	7	女	0	62.29	10.94	48.65	65.57	-15.93	61.28	55.2	55.49	71.42	75.5	57.0017
262	7	女	0	38.83	-2.64	37.35	66.75	-5.42	69.06	45.85	30.82	59.64	58.06	72.0853
290	7	女	0	45.84	19.61	34.28	71.67	0.55	65.11	73.48	32.74	57.99	68.34	69.5596
315	7	女	0	44.07	-0.09	26.39	69.87	-13.54	59.61	54.15	38.05	64.93	71.97	61.7995
340	7	男	0	43.88	1.33	27.76	72.93	-7.39	60.64	42.24	32.6	69.53	70.87	57.7838
17	8	男	0	44.57	13.72	23.7	82.15	-9.38	60.12	43.27	31.89	63.15	67.14	64.8795
20	8	男	0	56.86	1.27	41.79	75.47	-17.52	78.69	49.07	47.57	70.73	71.72	77.7859
66	8	女	0	37.63	22.38	43.76	77.76	-9.85	70.81	40.84	36.23	72.72	69.41	69.4924
74	8	男	0	38.01	9.18	40.28	67.62	-6.79	71.52	40.92	40.66	65.67	69.17	68.4084
86	8	女	0	39.07	22.48	25.55	74.16	-12.68	54.75	58.73	40.15	75.73	70.15	54.1839
89	8	男	0	45.09	-2.58	31.73	74.35	0.94	64.76	51.4	27.38	71.35	73.43	65.0758
90	8	男	0	34.84	11.22	36.31	71.41	-5.3	68.02	36.74	34.04	66.06	68.73	63.5497
109	8	女	0	30.9	12.3	23.13	60.47	-12.64	63.1	38.03	35.24	66.74	69.43	65.5964
126	8	女	0	34.92	10.57	54.53	67.47	-0.17	61.63	57.19	40.53	72.35	62.9	61.0988
149	8	男	0	43.02	0.35	24.77	63.19	-11.57	63.21	48.28	36.91	58.08	59.27	58.8746
177	8	男	0	35.63	16.58	37.52	63.74	-1.9	79.11	28.88	37.77	66.81	65.31	83.8994
234	8	女	0	43.75	6.81	44.49	66.7	-11.74	63.35	38.02	43.13	72.31	73.62	60.4938
236	8	女	0	49.96	17.89	32.29	77.05	-3.1	76.11	41.41	46.41	66.44	72.69	76.5129
245	8	男	0	26.33	4.33	41.18	64.33	-17.82	69.01	40.92	45.28	80.13	59.1	68.8882
256	8	男	0	48.78	3.19	38.66	66.91	-12.64	54.07	47	46.96	66.42	64.49	53.3396
259	8	男	0	59.95	9.12	41.89	72.54	-9.56	69.08	69.3	36.3	59.87	70.08	68.0236
296	8	女	0	52.97	-1.92	24.48	70.78	-8.74	65.6	37.17	52.99	64.72	71.65	64.5243
314	8	女	0	42.89	15.58	33.12	64.87	-8.48	73.82	59.48	40.78	76.5	69.43	69.4269
322	8	女	0	50.76	9.17	16.11	67.01	-16.44	65.4	56.55	42.35	66.68	71.87	63.2309
324	8	女	0	35.24	-1.39	35.74	68.14	-1.99	70.33	23.96	41.84	68.12	66.74	65.7261
334	8	女	0	35.43	5.85	29.07	62.5	-8.31	56	47.15	36.55	58.17	72.99	51.9599
346	8	女	0	30.45	5.71	19	68.1	-1.85	64.45	34.35	50.21	69.76	68.74	62.2102
351	8	女	0	35.72	11.28	50.28	71.18	-2.76	76	43.2	39.47	71.72	59.18	77.7685
13	9	女	0	67.18	22.57	43.36	63.28	-14.34	65.37	63.81	30.07	75.93	71.01	68.7144
24	9	男	0	39.27	14.84	28.16	58.08	16.92	67.74	64.26	44.55	72.4	70.81	68.5917
29	9	男	0	43.95	16.84	31.22	57.89	-4.05	67.76	19.29	37.32	62.75	76.81	63.4932
77	9	男	0	52.22	1.46	36.08	71.05	-12.67	75.72	50.28	38.98	72.21	65.92	79.7352
95	9	男	0	35.59	6.84	46.5	64.68	-4.32	60.75	45.1	37.54	68.87	60.69	60.0188
107	9	女	0	40.35	3.65	19.04	57.02	2.06	77.88	42.52	49.33	73.02	60.03	76.0139
121	9	男	0	34.98	0.63	23.67	63.58	-0.68	61.9	26.78	38.59	76.16	67.77	58.409
131	9	女	0	40.29	15.56	37.35	70.23	15.69	75.15	46.22	48.96	72.56	57.19	74.9884
140	9	女	0	42.85	6.84	38.14	63.75	3.4	66.81	38.36	46.1	69.71	68.4	66.4179
145	9	女	1	51.71	15.2	37.49	72.2	-8.39	71.18	41.93	52.31	64.52	64.03	75.5265
163	9	女	2	37.34	6.55	29.52	77.81	2.33	62.8	59.23	42.24	67.39	62.41	59.7444
193	9	女	1	55.52	18.22	34.35	50.95	-14.46	78.22	17.05	30.23	78.43	68.71	76.2991
199	9	女	0	58.25	13.47	38.27	73.75	-2.48	73.82	46.8	32.68	73.52	78.64	75.0531
205	9	男	2	45.69	7.14	42.77	75.01	-10.67	57.79	25.12	42.17	69.25	61.91	58.3673
208	9	男	1	44.66	8.8	27.13	70.25	-0.23	73.12	45.26	33.98	75.05	62.48	68.5337
225	9	男	0	51.38	4.35	43.21	76.77	-17.91	66.32	50.83	40.86	64.84	62.35	63.1665
226	9	男	1	35.43	13.41	33.51	60.93	-1.36	61.17	70.4	31.04	57	68.17	58.3216
232	9	男	0	35.24	5	12.79	83.08	-15.28	68.39	51.65	34.05	79.31	76.03	64.5619
251	9	女	2	30.68	14.62	20.74	87.9	-8.44	66.8	52.78	39.6	70.51	72.11	70.2464
253	9	男	0	49.14	-6.49	25.61	61.37	-12.73	71.06	45.49	34.91	59.44	64.58	67.5578
264	9	男	0	54.55	2.06	13.72	70.47	-13.36	61.48	63.22	30.55	71.47	78.13	58.5608
279	9	女	0	39.24	-1.5	33.93	77.78	8.42	72.6	54.31	35.69	69.33	70.51	68.1212
282	9	男	1	39.98	6.49	24.17	72.47	-3.09	62	59.22	37.87	76.66	70.69	58.3824
293	9	男	1	31.87	3.47	40.09	63.95	-9.46	61.52	-1.12	44.54	73.86	63.46	58.0288
312	9	男	0	48.14	10.78	48.58	62.12	11.87	60.61	30.47	46.45	60.56	64.23	60.8226
320	9	男	0	45.01	15.78	21.89	67	-0.44	61.44	74.85	33.61	68.63	64.58	64.431
326	9	女	2	36.32	12.77	21.48	66.03	-10.8	70.85	39.98	22.94	69.46	68.99	67.0063
333	9	女	1	48.82	8.52	40.64	64.79	-4.56	76.42	49.96	37.27	71.62	73.37	75.4342
344	9	男	0	54.27	-7.14	24.1	52.88	4.38	67.09	33.96	45.91	66.18	71.66	69.5955
1	10	女	2	41.07	8.56	42.44	68.53	-4.2	74.14	57.03	36.61	60.34	69.93	73.2894
2	10	男	2	46.95	15.47	39.91	71.37	-4.73	69.87	57.16	37.33	70.27	68.35	70.0577
6	10	女	3	42.95	13.41	44.36	62.27	-4.08	66.42	54.12	30.46	71.62	64.2	61.4655
11	10	女	3	39.89	-2.97	37.98	68.97	11.6	70.59	38.59	34.21	71.08	68.29	66.0024
12	10	女	2	41.33	10.18	22.44	65.69	-7.87	55.52	53.18	35.22	67.25	69.98	60.1998
14	10	男	2	40.1	1.53	31.99	74.5	-8.07	59.11	62.05	40.59	67.12	66.76	59.7281
21	10	男	2	51.68	8.93	27.66	75.95	2.66	62.65	51.24	43.59	68.45	74.9	63.8162
27	10	女	2	51.09	20.2	10.98	57.87	-5.6	76.56	44.89	33.5	70.07	71.32	72.4832
34	10	男	3	43.61	9.23	36.64	55.82	-0.03	73.87	50.91	45.14	72.39	72.06	77.635
43	10	女	3	41.31	15.54	28.32	63.17	-11.24	56.59	29.42	43.76	66.51	66.64	54.0197
44	10	男	3	42.46	5.92	41.25	67.14	-9.75	60.36	59.61	43.53	75.62	69.68	61.1668
49	10	女	3	33.29	11.39	36.61	62.62	-18.79	71.47	46.76	31.62	65.04	68.4	74.2312
59	10	女	2	30.14	-2.61	34.07	65.14	-9.33	62.13	60.27	23.86	61.37	70.65	62.8325
60	10	男	3	25.05	4.62	44.15	69.98	12.21	65.13	42.48	28.67	62.76	65.71	61.9988
61	10	男	2	48	5.97	37.62	59.25	8.88	78.84	42.17	50.6	64.31	73.38	78.5079
63	10	男	3	65.8	4.04	31.8	61.5	-2.45	69.14	67.43	38.4	63.91	63.99	65.2799
68	10	男	2	38.39	20.22	46.25	76.45	-4.63	64.32	51.33	37.06	76.6	71.91	66.9924
75	10	男	3	39.76	4.62	46.88	69.76	5	56.35	46.36	31.14	65.36	62.58	58.4274
91	10	女	3	52.44	14.52	31.89	78.55	-26.14	74.8	68.13	40.94	61.56	72.19	77.9562
92	10	男	2	34.28	3.44	20.95	64.45	-9.74	63.97	73.49	43.34	63.38	58.8	67.148
94	10	女	3	45.26	5.47	35.1	58.23	-12.13	82.74	40.93	44.63	70.39	69.93	78.1565
96	10	女	2	44.78	-10.62	31.97	74.99	-8.16	60.31	56.29	31.7	66.91	67.24	60.3061
102	10	男	1	55.68	10.96	28.86	74.49	-8.84	65.55	60.28	34.89	68.41	70.38	64.9935
119	10	女	3	40.96	18.76	40.06	69.3	-2.67	70.38	32.87	38.65	62.94	68.11	75.0157
133	10	男	2	48.62	5.48	28.58	79.39	11.62	64.35	44.73	32.07	72.57	65.35	61.194
142	10	女	3	35.24	8.66	27.66	83.31	-2.27	78.48	48.34	36.75	61.42	74.38	76.7335
144	10	男	2	43.53	9.64	30.83	67.42	-11.64	57.78	32.43	21.38	58.07	70.53	52.9774
147	10	女	3	34.39	3.73	30.8	74.85	-11.02	74.41	40.49	33.55	70.55	67.44	72.8272
156	10	女	3	60.19	11.54	26.16	54.71	0.94	61.62	59.84	38.59	74.02	66.48	60.5129
157	10	女	2	31.53	-0.8	43.71	73.14	-3.02	70.37	36.16	34.09	71.49	80.1	67.0498
161	10	女	3	46.16	5.6	27.77	79.74	-10.58	77.35	47.71	33.75	60.09	62.99	79.8818
178	10	男	3	59.17	13.66	40.24	68.09	-0.87	69.72	50.24	41.52	75.55	71.59	73.9914
185	10	男	2	44.91	5.29	34.47	57.77	-6.95	69.48	45.97	42.6	66.07	71.26	70.5293
201	10	男	1	55.02	9.28	32.16	67.94	-9.66	68.35	61.24	41.15	63.22	62.4	72.6112
212	10	女	3	43.57	2.77	22.18	67.65	-4.5	67.74	47.41	33.78	65.71	62.34	67.8903
217	10	男	2	33.2	-7.51	46.77	62.59	0.36	74.41	43.07	53.45	70.09	67.65	76.8797
230	10	女	1	51.01	-9.21	43.54	77.13	-16.23	86.8	54.9	31.14	67.04	80.94	82.1695
235	10	女	3	41	16.71	27.27	70.39	-8.39	67.54	29.03	41.69	65.13	64.51	67.0944
243	10	女	3	50.83	23.83	39.49	68.25	-4.54	58.27	53.17	28.33	62.87	62.83	61.0216
250	10	女	2	35	-2.55	30.83	55.17	-6.99	69.35	34.21	42.03	53.2	67.12	70.9798
255	10	女	3	48.8	-3.82	26.01	66.23	-12.68	79.81	57.25	31.44	62.34	71.94	79.2106
258	10	女	3	52.02	14.36	32.67	65.65	0.2	66.68	85.03	45.85	60.54	69.06	63.6859
267	10	女	3	53.3	12.18	51.94	77.57	-7.48	72.29	41.34	45.02	73.1	67.35	76.4428
268	10	男	3	50.41	18.36	35.57	60.84	-7.79	74.13	61.42	34.82	66.57	58.76	78.6819
274	10	女	2	50.46	7.49	37.76	72.93	3.85	66.37	51.03	42.91	68.08	69.62	67.3937
286	10	女	3	38.17	9.27	36.99	66.49	-9.64	65.35	48.43	46.2	71.02	67.12	68.7008
291	10	女	2	55.96	18.48	34.7	63.03	-7.06	79.48	75.11	41.63	65.81	68.73	75.6753
294	10	男	2	34.96	-11.61	30.59	77.86	-5.18	68.47	62.88	39.21	61.85	72.18	64.9113
295	10	女	4	31.4	-3	42.6	44.04	-12.7	63.26	40.46	35.47	73.92	72.96	59.6068
305	10	女	2	44.32	-2.25	47.43	72.93	-9.92	47.36	37.35	46.56	63.54	71.23	45.0966
309	10	男	1	40.87	2.42	26.05	65	-10.86	57.73	66.02	32.89	66.65	66.38	57.9938
317	10	男	3	37.44	-3.19	30.98	71.91	7.46	79	58.9	22.14	58.94	74.85	83.6053
329	10	女	3	46.06	1.79	51.32	78.02	-15.72	77.25	58.81	48.13	69.34	73.8	75.5479
352	10	男	3	32.93	18.24	26.9	67.08	8.41	67.45	50.67	36.77	76.44	67.94	70.0395
4	11	男	2	57.85	7.88	37.48	60.51	-11.17	67.85	54.4	36.57	74.18	60.91	63.6203
7	11	女	3	29.07	12.71	33.64	68.09	-3.19	56.88	43.02	32.68	76.03	64.18	58.3219
10	11	女	2	43.31	5.41	23.81	80.37	3	74.27	41.51	45.35	73.07	60.16	71.3094
16	11	女	3	36.95	1.63	38.43	81.5	-1.19	63.74	63.54	43.41	68.4	67.16	67.7208
28	11	女	3	53.82	3.59	37.12	64.49	-5.55	72.79	58	24.59	70.92	64.02	69.3739
30	11	女	3	35.4	7.06	33.56	61.21	-0.49	77.82	77.79	53.42	69.21	73.76	77.4995
31	11	女	3	22.54	7	31.04	71.93	-12.56	72.75	66.14	43.58	56.41	61.12	74.2439
36	11	男	2	40.05	-1.78	33.85	67.53	3.94	69.19	52.89	40.58	69.98	66.6	69.4427
39	11	女	3	33.19	7.04	39.18	69.19	-11.81	62.5	61.42	48.12	68.12	69.79	64.1164
45	11	女	2	43.48	-4.88	26.04	75.33	-0.23	75.15	43.87	27.96	73.64	68.95	77.1907
47	11	女	2	40.28	7.77	29.77	58.65	-6.02	67.03	64.33	33.45	60.01	64.33	63.3782
48	11	女	3	41.22	2.56	25.42	71.18	-5.08	64.28	73.76	36.08	68.01	66.77	65.2764
67	11	男	1	44.15	-0.58	40.1	62.78	1.01	62.16	48.29	38.33	67.63	71.49	64.814
79	11	女	3	39.49	8.32	33.06	52.83	-5.77	74.94	50.06	38.55	59.57	72.57	75.2036
80	11	女	2	27.72	-0.84	22.86	58.08	0.27	73.05	42.84	37.83	67.14	65.71	75.8049
98	11	女	2	53.42	15.58	36.52	74.95	-12.7	65.18	54.48	33.79	69.82	76.97	63.7323
99	11	男	2	47.61	3.45	32.35	54.59	-10.26	67.5	48.56	42.53	69.89	70.55	71.9684
100	11	女	4	30.08	8.63	24.09	75.86	2.77	71.45	66.18	39.74	68.91	69.29	68.2374
105	11	女	3	23.91	18.33	29.88	58	-1.95	73.45	45.85	41.92	57.41	62.39	69.336
108	11	男	2	47.96	12	49.16	62.91	5	68.99	64.24	39.59	63.72	69.49	71.2491
114	11	男	3	50.91	5.52	19.59	68.57	-18.99	64.46	40.15	36.5	67.69	70.2	66.4465
115	11	女	3	42.49	28.22	27.25	76.11	-13.12	67.93	24.42	28.38	72.82	69.37	65.3778
123	11	男	3	40.77	18.97	40.8	67.42	-8.42	66.41	42.04	38.8	63.89	73.44	67.3275
125	11	女	4	55.67	7.03	43.57	59.97	-1.82	62.89	65.08	49.36	66.19	80.85	65.7884
129	11	女	3	52.33	8.79	13.77	77.83	-14.95	66.41	27.69	40.71	64.85	69.24	63.9003
132	11	男	2	34.98	11.97	33.87	75.26	-0.05	74.48	75.71	35.52	64.26	67.28	78.8626
141	11	女	3	28.05	-0.93	30.83	57.49	-9.44	72.43	30.97	42.32	71.23	62.5	68.3183
143	11	男	2	47.61	9.09	27.68	67.69	0.85	75.42	33.65	47.41	76.16	69.99	74.3429
150	11	女	4	23.52	13.53	49.64	65.65	4.88	75.15	43.64	44.99	65.49	65.14	72.082
162	11	男	2	48.91	3.79	37.11	77.86	-0.48	72.79	42.71	31.85	75.4	61.78	75.7994
168	11	男	2	42.39	15.65	36.78	73.27	-8.52	78.36	49.22	34.21	68.04	67.1	78.713
171	11	男	3	46.47	7.71	41.63	67.59	-3.71	79.8	51.81	33.48	63.2	63.92	75.5186
172	11	女	3	49.11	8.45	10.95	61.54	-4.78	57.62	64.11	43.13	61.64	72.1	54.5774
173	11	男	2	41.19	6.83	28.02	77.39	-7.98	58.67	38.48	35.92	75.11	64.94	55.265
187	11	男	2	50.06	4.5	28.6	71.56	-7.43	73.09	47.81	32.43	55.15	69.02	69.0132
188	11	女	4	42.19	-2.48	29.48	60.59	-2.96	66.95	80.54	40.27	62.68	68.23	65.8589
190	11	男	3	24.81	12.92	36.51	76.9	0.72	72.3	61.94	41.12	66.91	69.02	75.2308
191	11	女	3	45.79	18.78	40.35	56.24	3.91	70.75	52.77	31.74	69.42	70.44	71.238
196	11	女	2	46.11	6.04	26.26	64.79	-18.21	78.02	23.63	38.1	66.06	75.91	74.841
209	11	男	2	34.13	4.95	44.44	68.91	-18.49	60.55	34.49	37.41	59.9	67.63	65.0832
221	11	女	3	40.46	-6.79	46.53	65.01	-8.23	73.86	44.98	51.34	76.02	77.11	76.1931
223	11	女	4	39.6	15.04	17.34	79.72	-13.23	75.48	43.83	51.83	71.97	73.44	72.3889
228	11	男	2	45.79	21.78	41.59	76.58	-13.49	75.3	45.73	32.87	68.68	61.59	74.1138
231	11	男	1	46.05	2.01	37.07	73.77	-4.91	69.36	26.88	37.15	65.92	74.13	66.7374
233	11	男	2	59.76	6.27	29.92	71.98	-1.92	68.73	39.33	31.02	60.2	69.57	64.8311
252	11	男	2	42.75	13.95	21.39	67.38	-1.82	63.95	37.67	41.3	63.64	71.35	62.0464
260	11	女	3	39.31	-1.51	27.62	64.99	-14.75	65.08	56.39	39.35	69.76	73.03	64.357
269	11	男	2	39.26	7.61	41.25	75.7	-8.18	64.39	67.46	31.76	75.16	55.73	68.4998
271	11	男	2	44.94	4.91	36.76	80.82	1.54	74.92	56.83	41.3	68.85	67.32	77.2923
272	11	男	2	54.29	9.61	48.53	65.15	-7.36	76.39	44.09	47.63	65.8	75.42	80.7999
275	11	女	2	63.5	-5.44	52.55	64.63	-5.86	69.34	47.26	42.41	71.41	63.58	68.0812
288	11	女	2	30.02	12.09	32.8	68.59	-1.92	64.73	59.87	35.76	71.77	71.1	59.9665
298	11	女	3	44.77	5.76	40.11	55.43	9.88	65.74	41.64	46.08	65.48	65.46	64.741
300	11	女	4	43.27	6.1	30.31	71.37	-6.46	71.88	27.61	42.91	73.18	63.52	67.6659
301	11	女	3	41.42	12.06	41.85	72.21	7.05	60.73	33.68	44.44	61.54	62.92	61.9364
304	11	男	2	29.7	7.26	46.23	62.4	-4.48	61.56	55.37	38.07	81.47	65.67	57.5392
306	11	女	3	41.86	15.06	47.72	73.33	-21.09	71.9	34.94	41.63	79.49	69.71	70.3884
319	11	男	3	33.04	-0.73	38	62.36	-22.06	88.67	41.82	39.16	69.74	57.59	86.9475
321	11	女	3	34.96	2.94	27.01	81.89	1.8	88.38	44.17	26.6	67.09	71.07	83.4129
325	11	女	4	46.5	6.95	17.33	64.28	-5.71	63.76	21.49	50.99	70.01	65.16	67.5208
328	11	女	2	31.98	14.36	29.54	72.32	-8.05	66.24	57.22	36.47	72	64.22	63.8589
336	11	男	2	39.41	-9.81	34.1	65.2	-12.82	66.02	64.16	45.28	69.03	65.87	67.1641
338	11	男	1	43.38	12.9	30.46	60.97	-20.23	75.62	30.25	40.36	69.83	68.62	73.3713
342	11	男	2	35.91	10.46	35.14	83.54	-5.47	63.99	55.81	40.87	75.28	78.09	59.9894
348	11	女	3	37.77	27.17	31.99	75.18	-12.14	59.83	65.28	32.55	70.42	76.38	59.3211
3	12	女	2	41.32	4.56	25.39	86.56	0.58	77.46	51.51	22.42	63.9	66.24	76.8284
9	12	男	2	44.59	8.71	44.75	68.02	-14.2	74.99	43.81	27.6	65.13	58.21	78.0199
19	12	男	3	38.87	7.03	47.53	67.77	-13.09	63.34	35.85	35.72	75.95	69.06	60.5668
22	12	男	2	43.29	-3.63	31.58	61.89	-21.32	57.85	28.55	17.33	67.39	60.34	56.8138
37	12	男	3	42.46	10.79	34.38	62.46	-7.01	61.84	52.47	36.63	76.1	70.85	57.6081
38	12	男	2	44.35	6.23	27.31	66.46	-3.22	72.36	35.4	45.17	76.05	68.03	73.3726
40	12	女	3	51.84	-0.94	38.16	61.83	-12.26	67.23	57.44	34.58	69.05	62.63	66.5923
42	12	女	2	28.68	14.88	44.99	81.2	-8.33	63.19	47.39	38.91	60.04	65.08	62.4407
53	12	女	3	26.82	16.44	34.92	67.55	2.31	61.47	39.33	43.99	56.94	61.49	59.2394
54	12	男	2	53.84	0.07	31.03	56.95	1.67	63.36	67.93	43.33	74.99	74.64	60.872
57	12	女	3	45.08	-12.33	37.57	70.98	-5.78	69.66	40.23	32.16	68.27	75.73	66.3037
73	12	女	4	24.25	15.69	34.02	80.8	1.23	75.93	35.56	45.16	71.78	65.77	71.5635
81	12	女	4	37.62	6.22	52.62	68.01	-10.68	81.35	51.38	56.03	71.71	67.71	78.1158
84	12	男	3	36.56	7.99	44.14	59.91	-5.47	65.35	46.97	40.27	65.94	63.76	63.6833
104	12	女	4	35.46	1.11	45.62	73.05	-2.78	52.53	52.72	40.4	64.92	74.18	54.9717
127	12	女	2	46.27	3.68	21.85	81.99	3.17	71.81	43.16	33.81	67.33	72.84	69.3016
135	12	女	3	47.4	7.53	37.42	58.13	-3.47	66.27	29.09	44.42	74.03	70.47	65.9469
139	12	女	3	47.38	15.13	20.74	58.58	-5.06	78.75	39.34	39.58	67.75	69.01	78.6863
148	12	女	4	35.76	3.56	33.85	75.79	-14.32	59.92	53.16	37.65	76.94	60.1	60.7965
154	12	男	4	29.44	19.35	49.66	70.8	3.17	67.62	49.18	40.01	77.02	63.99	70.9989
164	12	女	3	51.59	-2.69	49.82	78.53	-9.13	76.48	55.79	37.71	74.85	75.6	79.5703
169	12	女	3	36.41	2.09	41.37	65.57	-14.31	69.16	46.24	32.57	65.91	69.84	71.0704
176	12	女	4	58.75	12.84	32.36	55.84	8.8	69.17	57.09	39.3	77.43	64.92	70.8867
180	12	女	3	31.09	4.22	28.49	70.81	-2.37	67.98	43.91	47.74	62.65	66.31	64.7235
184	12	女	3	52.06	8.17	40.88	70.24	-10.83	71.72	57.95	31.98	72.28	70.95	66.8821
189	12	女	4	47.72	4.31	31.5	79.72	-2.07	63.4	61.83	25.64	73.66	70.13	62.9142
197	12	男	4	34.13	7.36	19.13	71.26	4.66	68.12	32.68	31.88	73.94	70.11	64.8163
200	12	男	3	45.36	4.86	28.17	63.75	4.5	62.72	57.61	22.8	80.21	61.04	67.2217
203	12	男	4	35.76	1.21	38.68	58.45	-5.97	61.05	35.13	44.86	61.75	68.64	64.0283
204	12	男	3	42.52	7.37	24.93	59.33	-6.49	84.71	22.91	35.27	70.71	67.08	87.6272
210	12	女	4	46.37	17.88	32.95	55.09	3.18	72.35	51.55	48.71	65	66.58	70.7669
222	12	女	3	48.94	-3.13	36.65	66.33	-5.26	72.32	50.83	28.66	67.59	73.51	76.8292
242	12	女	4	43.13	8.78	28.36	53.91	14.62	76.59	40.23	36.1	68.85	68.91	76.3422
246	12	女	3	37.45	7.27	37.06	80.25	5.47	54.71	28.11	32.07	66.19	74.05	56.2254
247	12	女	3	29.01	11.56	59.43	57.06	0.32	61.94	58.96	33.73	66.22	68.64	60.3708
249	12	男	3	46.24	8.05	19.51	72.84	3.59	62.21	49.58	37.96	65.59	63.88	65.4499
254	12	男	4	28.51	8.2	26.28	57.45	2.06	80.42	58.35	39.56	72.42	63.82	77.3224
261	12	女	4	43.07	14.9	31.93	53.55	-9.48	68.81	37.78	34.47	74.6	61.57	68.5079
263	12	女	4	42.2	10.73	17.53	50.35	-13.56	63.78	40.42	25.72	70.52	65.32	60.1206
273	12	女	3	42.79	11.56	15.96	61.64	-13.96	67.54	6.39	46.81	62.94	73.08	64.8787
278	12	女	4	48.01	3.08	28.8	67.52	-3.8	73.34	30.55	42.46	75.25	72.16	71.2116
281	12	女	4	43.64	11.96	15.16	68.02	-6.79	69.54	55.89	33.15	72.99	71.91	64.8078
284	12	女	4	51.04	2	41.27	77.54	-7.4	67.4	42.11	51.43	70.67	64.15	66.0827
285	12	女	3	49.18	18.1	41.7	67.3	-7.58	65.97	46.39	38.51	60.45	72.11	70.4633
299	12	男	3	52.04	-1.97	33.45	70.14	-24.86	70.57	55	35.13	69.28	77.44	69.2329
302	12	男	4	39.5	12.23	28.99	48.25	-4.32	61.78	51.61	39.4	64.55	58.88	59.4431
310	12	女	3	35.16	4.73	26.42	52.54	-8.73	63.32	21.45	40.82	64.48	58.79	60.9905
311	12	男	4	42.77	-8.84	14.01	76.49	7.19	64.65	44.49	40.81	67.91	63.09	59.9979
313	12	男	3	32.96	6.16	26.79	61.54	-3.65	74.18	26.44	36.92	67.86	76.14	71.2055
316	12	男	3	36.39	3.54	40.18	67.43	-1.86	73.2	52.95	31.03	66.96	60.29	71.5166
318	12	男	4	44.05	0.62	23	57.95	-6.94	81.71	41.23	40.96	70.34	75.42	82.2687
331	12	女	4	40.52	12.25	26.75	76.63	3.75	68.99	67.66	51.5	70.59	63.81	73.9739
335	12	男	3	46.64	9.21	21.36	70.18	-8.94	72.19	45.09	34.88	75.45	61.28	72.3245
339	12	男	2	36.04	16.09	38.01	68.17	-10.41	59.33	47.53	35.25	66.39	62.59	56.2209
345	12	男	3	35.6	1.52	42.18	69.02	2.32	58.28	23.56	27.98	63.2	75.75	62.0246
349	12	男	3	57.26	6.5	28.74	73.38	0.06	70.77	61.43	34.72	62.64	69.72	70.9278
5	13	女	4	28.09	8.1	42.78	59.57	-17.56	61.69	44.6	43.8	69.52	73.73	63.6216
15	13	男	3	46.3	2.37	45.11	61.75	-5.09	76.47	31.43	55.17	68.46	82.07	75.1965
32	13	女	4	47.71	11.55	41.14	62.43	6.78	62.02	43.69	53.28	70.93	62.58	63.8757
52	13	男	3	38.8	17.92	32.68	59.53	-10.42	62.68	42.48	31.98	62.65	70.49	58.1696
56	13	女	3	37.42	15.49	27.18	68.26	7.72	67.61	56.55	43.83	69.15	61.66	70.7119
58	13	男	4	32.53	7.1	39.21	64.41	-0.59	41.3	41.47	34.49	62.42	67.62	39.4781
65	13	女	4	34.75	25.6	33.28	52.25	-6.23	58.47	39.02	36.82	73.92	60.5	60.6376
71	13	女	4	31.04	7.75	32.55	59.81	-17.37	87.64	48.36	38.99	69.22	64.71	83.499
72	13	女	4	27.68	3.23	46.85	86.78	-3.51	74.07	25.64	42.93	72.14	74.62	72.0469
82	13	男	4	37.35	18.61	30.17	59.49	4.52	64.94	54.6	28.62	78.2	65.41	65.3137
83	13	女	5	36.89	17.32	35.57	67.36	8.76	60.03	62.53	24	61.7	60.72	62.5101
87	13	女	4	37.06	12.18	36.39	69.68	2.44	53.01	38.35	42.03	68.09	69.19	54.1717
88	13	女	3	43.87	5.75	18.8	67.78	2.24	68.61	75.16	46.93	63.3	66.76	63.686
93	13	男	4	29.14	10.44	47.9	64.68	-9.63	54.43	46.86	53.3	77.81	47.19	50.1922
118	13	男	4	21.84	-8.48	35.95	65.32	3.63	53.4	45.55	39.55	66.9	75.12	49.9057
122	13	女	4	39.06	5.72	53.08	67.28	-6.02	62.6	48.32	46.64	58.73	62	65.8797
124	13	女	5	18.8	14.09	34.19	73.96	-3.45	41.93	66.23	27.73	65.25	71.11	43.7633
130	13	女	4	45.46	15.57	35.86	68.03	-8.55	79.11	29.57	37.12	69.55	73.67	75.8462
134	13	女	3	27.07	13.85	16.6	53.42	4.71	71.89	44.97	44.21	68.57	64.6	70.1406
136	13	女	4	33.32	0.03	46.71	77.53	-3.05	66.55	59.21	39.12	67.18	74.45	67.3701
138	13	男	4	43.49	8.87	37.99	62.89	-17.51	63.65	57.23	37.68	68.06	69.5	63.235
167	13	男	3	43.29	-6.53	33.25	74.31	7.07	66.72	21.14	25.48	69.43	66.06	62.6312
170	13	女	4	48.72	14.73	28.79	70.85	-8.77	68.05	61.61	37.39	70.44	69.75	70.679
175	13	女	4	38.59	-1.16	23.44	83	-1.85	70.66	40.61	39.04	68.64	72.1	68.1251
181	13	女	5	53.22	15.49	37.38	70.15	1.42	68.81	52.83	36.28	78.43	71.4	71.6009
194	13	男	4	47.21	-2.06	35.44	62.07	-7.64	70.08	38.71	43.07	74.82	61.76	72.2582
206	13	男	3	39.01	6.98	43.89	70.8	6.63	58.58	31.27	47.76	67.45	70.81	59.4929
211	13	男	4	49.15	-0.63	15.14	65.85	2.27	78.57	44.35	33.33	72.79	69.78	81.3439
215	13	女	5	45.96	-2.03	30.66	79.21	11.05	72.98	52.56	39.01	61.2	66.43	74.8834
237	13	女	4	44.2	6.93	25.23	62.09	-10.67	68.79	60.96	25.47	66.54	71.93	72.2314
238	13	男	3	45.41	16.56	49.53	63.03	-5.6	62.23	46.96	45.39	63.87	69.96	64.586
266	13	女	4	35.24	12.05	38.43	69.06	-11.29	69.66	37.39	39.42	72.67	78.29	67.4816
270	13	女	4	49.08	10.55	32.53	64.65	-0.78	70.01	66.56	27.83	74.52	65.07	72.5146
287	13	男	4	46.84	4.06	41.29	72.23	3.53	67.51	48.64	34.89	68.99	76.98	65.0396
289	13	女	3	43.68	2.06	44.53	64.97	-3.41	72.72	55.4	28.63	65.54	65.76	68.2657
307	13	男	4	48.2	14.17	31.78	61.37	-3.73	82.81	40.89	41.06	79.29	61.94	80.03
327	13	女	4	50.58	-0.92	34.19	66.61	2.02	58.42	60.6	33.04	74.45	74.86	63.2678
332	13	男	3	33.87	3.2	38.99	60.72	-0.81	71.4	35.11	38.89	75.45	72.82	66.5733
337	13	女	3	41.26	-5.64	32.72	73.25	-8.25	69.17	38.38	30.46	68	72.84	71.7161
343	13	女	4	51.64	13.48	37.52	65.76	0.45	77.58	42.12	42.23	67.66	76.74	76.224
347	13	男	5	44.62	13.56	29.24	67.25	-5.1	57.21	48.73	20.37	69.31	72.53	60.2564
350	13	男	4	42.47	-2.43	29.35	70.06	6.73	59.48	50.17	42.01	59.49	67.01	57.4054
353	13	女	4	50.98	9.05	55.18	80.98	-16.01	68.58	40.74	37.85	62.65	72.84	65.9556
25	14	男	4	63.99	-1.25	48.75	70.88	-5.27	63.9	45.08	39	71.63	71.56	66.6583
33	14	女	5	35.61	1.53	43.83	65.63	-3.45	60.45	22.4	44.12	71.91	62.73	61.3754
50	14	女	5	48.81	17.08	11.23	63.87	-15.62	61.83	74.52	56.84	70.1	60.96	58.7521
62	14	女	4	37.79	5.52	27.79	65.21	-5.1	60.16	61.57	49.44	70.3	70.59	61.5386
76	14	女	4	37.09	-1.66	32.55	63.19	-10.18	70.82	71.11	28.46	71.8	70.21	70.2638
97	14	男	4	22.8	6.55	26.65	77.46	-11.04	75.94	63.4	33.99	69.89	66.76	71.021
110	14	女	4	29.92	13.1	34.71	54.88	-12.08	72.75	37.94	31.53	64.79	77.45	71.7396
128	14	女	5	41.49	9.29	32.27	76.46	-2.29	62.14	72.32	29.16	70.57	61.3	62.2403
137	14	男	4	52.29	5.17	29.13	65.81	-5.45	70.92	59.3	42.68	70.38	67.67	72.9137
152	14	女	4	45.75	5.84	28.46	63.95	-4.29	65.8	34.77	39.77	68.46	64.86	64.3162
155	14	女	5	52.23	12.06	38.96	73.66	4.11	62.71	28.32	37.49	68.95	65.93	58.4325
165	14	男	4	28.74	15.5	23.3	70.01	2.17	65.8	39.48	43.76	65.65	65.43	64.2484
174	14	男	4	47.05	17.42	26.27	68.26	-18.73	56.28	61.64	38.99	72.28	67.55	55.7459
179	14	男	3	42.47	25.85	36.28	76.26	-1.13	65.04	22.24	32.37	69.25	63.76	60.164
183	14	女	5	49.05	17.58	42.25	59.3	-7.41	87.55	34.03	39.26	67.62	71.66	92.4348
198	14	女	4	55.28	8.87	28.24	56.6	-4.18	70.25	22.29	49.07	79.17	68.28	65.4954
202	14	男	4	37.6	7.89	38.21	67.17	-1.12	68.87	52.51	30.2	63.78	77.65	65.4934
220	14	男	3	37.77	-3.48	46.48	60.91	-6.95	71.17	35.34	37.71	65.16	66.93	68.3343
224	14	女	4	29.4	16.76	38.17	52.47	2.11	60.6	54.66	43.24	72.38	70.39	57.9968
227	14	女	5	41.71	18.77	49.2	57.71	-7.5	65.17	27.98	41.94	70.26	73.64	60.5382
277	14	女	4	42.58	10.99	48.39	64.32	-21.12	66.56	47.96	40.26	56.21	69.77	67.7042
283	14	男	4	35.45	-0.39	24.78	69.28	-9.15	73.05	54.9	38.36	52.89	62.6	69.6503
303	14	男	4	39.68	-6.17	32.49	77.96	0.16	59.25	55.14	21.45	69.3	65.98	60.456
330	14	女	5	35.14	4.57	49.96	70.51	-19.72	67.55	34.83	26.48	76.62	64.17	71.6821
8	15	女	5	21.97	6.56	31.13	55.09	5.38	59.81	47.31	43.49	66.58	73.75	58.8725
26	15	女	5	40.33	-3.38	35.45	72.78	-13.14	57.63	64.44	30.77	66.46	68.43	52.9975
41	15	男	5	37.37	20.29	47.44	56.94	-0.31	78.42	59.59	32.89	74.38	71.61	79.8806
85	15	女	4	36.92	7.57	28.98	62.07	3.68	78.34	67.95	35.3	66.14	69.46	81.2892
101	15	男	5	30.26	2.5	46.83	54.26	-9.88	75.79	43.33	28.67	73.05	72.92	73.1971
103	15	女	5	36.24	6.59	18.4	65.13	-8.43	78.95	43.65	44.09	62.91	65.92	81.0986
113	15	男	4	29.51	3.91	33.7	87.57	-3.6	60.52	17.19	36.65	68.91	72.84	60.1764
120	15	男	4	50.74	-1.96	42.48	71.83	-18.02	65.87	48.03	40.08	68.72	70.42	62.5791
159	15	女	5	42.2	1.19	36.42	73.08	-13.64	66.18	61.97	39.95	60.54	73.93	62.1032
160	15	女	4	29.73	-0.36	31.25	73.6	8.6	70.37	58.96	44.55	69.79	74.71	69.3156
214	15	男	5	32.37	0.36	24.22	72.93	-2.35	55.5	32.39	33.9	73.88	73.34	54.8178
219	15	女	4	34.59	24.49	43.42	69.6	-5.33	65.86	58.37	35.69	72.58	65.99	61.569
229	15	女	5	43.8	6.36	39.09	73.26	-3.75	68.74	35.82	46.81	71.34	71.83	69.1509
240	15	男	4	39.97	8.72	26.61	52.29	-0.71	64.71	68.28	34.78	75.92	65.48	61.2619
248	15	男	3	38.76	17.84	25.38	76.66	-8.62	63.05	42.41	42.1	65.2	65.58	59.0569
257	15	女	5	49.88	1.39	29.86	68.61	-11.64	72.13	24.97	33.5	76.34	68.72	68.9992
308	15	男	3	42.94	1.42	44.78	72.74	-10.69	69.03	50.3	25.88	67.75	66.27	70.6536
323	15	女	5	61.04	5.34	21.97	75.88	-3.94	63.68	47.36	36.08	71.04	64.72	63.3693
18	16	女	5	40.26	11.63	46.45	69.75	5.84	68.18	54.86	45.89	68.71	64.08	66.1982
23	16	男	5	23.6	9.32	35.46	63.96	-6.64	52.4	54.95	30.91	70.1	67.06	50.5146
46	16	女	4	53.17	23.03	40.19	93.94	-9.65	69.8	29.75	51.33	70.31	68.52	68.4561
70	16	女	5	34.29	9.21	45.77	58.35	-11.11	62.67	56.4	45.95	68.11	62.14	63.9239
111	16	女	5	45.82	-4.61	42.05	68.55	-8.38	74.42	74.03	39.69	76.76	59.93	71.7225
112	16	女	5	50.31	15.86	37.83	81.21	-10.55	72.6	59.61	20.84	60.48	65.14	69.7243
151	16	女	5	55.69	19.21	26.88	73.54	-11.68	62.46	49.59	30.53	56.6	71.22	64.1357
153	16	男	5	52.08	6.4	25.8	67.82	-8.75	79.35	48.61	33.89	69.78	62.89	77.1241
182	16	女	5	43.2	7.43	35.28	59.52	-2.38	55.88	40.71	28.75	73.72	79.49	56.781
195	16	男	5	44.12	4.87	29.78	73.52	-4.88	73.24	41.22	44.99	67.18	66.66	70.038
218	16	女	5	37.1	6.45	31.71	68.72	-11.65	66.49	58.45	28.5	65.13	64.18	70.7094
265	16	男	5	31.34	5.46	37.18	60.61	9.79	64.72	50.59	35.67	56.97	79.32	66.3122
280	16	男	5	61.45	19.42	34.5	53.55	-7.69	66.01	55.25	28.4	66.2	62.8	66.6909
292	16	男	5	35.97	4.69	31.93	63.33	-10.68	78.55	48.28	37.99	70.52	64.45	76.9764
341	16	女	5	54.53	6.38	24.31	52.58	-0.86	53.97	89.88	56.05	65.03	64.53	53.5592
51	17	男	5	43.67	8.06	19.16	62.53	-2.8	70.17	48.43	39.63	63.84	65.89	65.3454
64	17	男	5	34.17	-0.08	22.16	61.27	4.45	78.77	55.41	49.59	77.88	62.09	82.6595
117	17	女	5	41.62	5.3	27.44	71.54	-11.77	73.38	7.69	43.61	58.63	65.2	73.9416
207	17	男	5	46.52	8.47	24.5	75.62	-7.85	77.46	36.07	29.47	72.73	71.33	80.5017
354	17	女	5	37.58	1.36	37.96	56.92	-13.37	65.95	68.96	31.09	77.01	73.5	65.512
106	18	男	5	39.36	15.27	28.99	76.51	-26.78	61.89	46.57	40.62	79.42	70.14	58.712
241	18	女	5	39.62	15.1	35.47	68.87	7.33	68.5	50.61	51.21	70.86	67.38	67.2213
244	18	女	5	30.03	-2.67	38.59	74.25	0.4	65.65	40.41	35.8	71.12	69.62	67.025
